# Supplementary material for: Diet and Risk of Gastric Cancer: An Umbrella Review
Source: Nutrients. 2022 Apr 23;14(9):1764. doi: 10.3390/nu14091764 (PMC9105055; doi:10.3390/nu14091764)
Supplement: Supplementary file 1 [file nutrients-14-01764-s001.zip]

Archive with 1 entries (1 files):
- nutrients-1671709-supplementary.pdf
